# Supplementary material for: Insights into the operational stability of wide-bandgap perovskite and tandem solar cells under rapid thermal cycling
Source: Nat Commun. 2026 Jan 14;17:596. doi: 10.1038/s41467-025-68219-w (PMC12808105; doi:10.1038/s41467-025-68219-w)
Supplement: Supplementary file 4 — Source Data [file 41467_2025_68219_MOESM4_ESM.xlsx]

## Sheet: fig.1b
control		DP
voltage	current density	voltage	current density
1.3	31.4532	-0.2	-22.6824
1.28	23.216	-0.18	-22.4797
1.26	16.0375	-0.16	-22.3542
1.24	9.46884	-0.14	-22.3526
1.22	4.24426	-0.12	-22.3526
1.2	1.06557	-0.1	-22.3542
1.18	-2.96113	-0.08	-22.3526
1.16	-6.57521	-0.06	-22.3526
1.14	-9.55965	-0.04	-22.3542
1.12	-11.9249	-0.02	-22.3526
1.1	-13.9564	0	-22.3418
1.08	-15.656	0.02	-22.3351
1.06	-17.3633	0.04	-22.3418
1.04	-18.3196	0.06	-22.3351
1.02	-19.1588	0.08	-22.3351
1	-19.9245	0.1	-22.3183
0.98	-20.6526	0.12	-22.3047
0.96	-20.9079	0.14	-22.3041
0.94	-21.3377	0.16	-22.2995
0.92	-21.5202	0.18	-22.2995
0.9	-21.5479	0.2	-22.2995
0.88	-21.6313	0.22	-22.2995
0.86	-21.638	0.24	-22.2923
0.84	-21.6454	0.26	-22.2699
0.82	-21.7025	0.28	-22.2699
0.8	-21.7197	0.3	-22.2605
0.78	-21.873	0.32	-22.2343
0.76	-21.8835	0.34	-22.2215
0.74	-21.9585	0.36	-22.2185
0.72	-21.9585	0.38	-22.1993
0.7	-21.9881	0.4	-22.1727
0.68	-21.9881	0.42	-22.1461
0.66	-21.989	0.44	-22.1415
0.64	-22.0152	0.46	-22.1152
0.62	-22.0175	0.48	-22.114
0.6	-22.0312	0.5	-22.082
0.58	-22.0342	0.52	-22.0679
0.56	-22.038	0.54	-22.0665
0.54	-22.0499	0.56	-22.0595
0.52	-22.0552	0.58	-21.9813
0.5	-22.1048	0.6	-21.9761
0.48	-22.1121	0.62	-21.9405
0.46	-22.1176	0.64	-21.9398
0.44	-22.1425	0.66	-21.9155
0.42	-22.1673	0.68	-21.8793
0.4	-22.169	0.7	-21.8681
0.38	-22.172	0.72	-21.8504
0.36	-22.1878	0.74	-21.8483
0.34	-22.2099	0.76	-21.7707
0.32	-22.216	0.78	-21.7329
0.3	-22.2287	0.8	-21.7177
0.28	-22.231	0.82	-21.7046
0.26	-22.2423	0.84	-21.6937
0.24	-22.246	0.86	-21.6462
0.22	-22.2617	0.88	-21.5507
0.2	-22.2618	0.9	-21.5502
0.18	-22.2618	0.92	-21.5438
0.16	-22.2721	0.94	-21.5396
0.14	-22.2618	0.96	-21.4694
0.12	-22.2618	0.98	-21.4468
0.1	-22.246	1	-21.3755
0.08	-22.2423	1.02	-21.3583
0.06	-22.231	1.04	-21.3537
0.04	-22.231	1.06	-21.3304
0.02	-22.2721	1.08	-21.2839
0	-22.2911	1.1	-21.2777
-0.02	-22.3036	1.12	-21.2438
-0.04	-22.3092	1.14	-21.0013
-0.06	-22.3036	1.16	-20.7846
-0.08	-22.3092	1.18	-19.5707
-0.1	-22.3092	1.2	-18.453
-0.12	-22.3092	1.22	-16.7659
-0.14	-22.3092	1.24	-13.3947
-0.16	-22.3092	1.26	-9.04316
-0.18	-22.3036	1.28	-3.14259
-0.2	-22.3036	1.3	4.94298

## Sheet: fig.1c
control		DP
wavelength	EQE	wavelength	EQE
300	2.67356	300	2.81375
305	3.67133	305	4.64037
310	2.84203	310	6.28741
315	21.854	315	23.2227
320	42.9194	320	45.7367
325	51.0442	325	49.5508
330	56.7852	330	56.4689
335	56.3994	335	57.2231
340	56.3148	340	58.1589
345	61.6945	345	61.3429
350	61.8661	350	62.6763
355	63.7211	355	65.962
360	69.665	360	70.0994
365	74.7282	365	75.3116
370	80.0491	370	79.2571
375	78.2483	375	77.0265
380	81.664	380	81.8957
385	83.0262	385	82.5534
390	84.6236	390	84.3656
395	84.668	395	84.5241
400	85.9484	400	84.2687
405	88.232	405	87.236
410	88.4609	410	87.9977
415	87.5721	415	87.433
420	88.6322	420	87.946
425	88.9448	425	89.0956
430	90.0218	430	89.3376
435	90.6444	435	89.8282
440	91.1217	440	90.4058
445	92.4709	445	91.7371
450	92.5666	450	91.5516
455	92.6414	455	91.5981
460	92.4154	460	92.4152
465	93.0206	465	92.0737
470	93.2967	470	92.7245
475	93.8086	475	93.8956
480	93.6537	480	93.9676
485	94.4102	485	94.3629
490	95.0822	490	95.4607
495	94.7905	495	94.6179
500	94.3471	500	94.6496
505	95.2737	505	95.1975
510	95.5137	510	94.7777
515	95.0731	515	95.0174
520	94.5932	520	94.7995
525	96.3847	525	95.8928
530	95.6506	530	95.9201
535	94.9479	535	95.0839
540	95.5698	540	95.5654
545	95.5792	545	95.5829
550	94.943	550	95.6287
555	95.3579	555	95.5377
560	96.2967	560	95.8932
565	95.1988	565	95.7164
570	95.5559	570	95.4331
575	94.8728	575	95.456
580	96.1166	580	95.7481
585	95.3761	585	95.6016
590	95.2173	590	94.5804
595	95.6977	595	95.4209
600	95.6986	600	95.9547
605	95.3948	605	95.5647
610	95.3064	610	95.3623
615	94.8367	615	95.3662
620	94.8638	620	95.2678
625	94.1196	625	94.8674
630	93.9546	630	94.4335
635	93.7264	635	93.8205
640	93.3878	640	93.3941
645	92.2292	645	92.3516
650	93.0697	650	92.7081
655	92.8243	655	92.0254
660	92.5464	660	91.0349
665	93.4831	665	91.7563
670	93.7274	670	92.2502
675	92.5306	675	90.0229
680	93.1585	680	89.7759
685	93.2326	685	90.091
690	92.9575	690	90.221
695	92.2783	695	89.5579
700	92.1747	700	90.3581
705	90.9146	705	88.22
710	88.2348	710	85.1642
715	85.2067	715	81.9641
720	74.9385	720	74.6506
725	59.3559	725	65.1174
730	41.2923	730	53.0849
735	26.0563	735	37.6308
740	14.8723	740	25.3361
745	8.22546	745	14.7298
750	4.4618	750	8.75746
755	2.1959	755	4.9551
760	0.9749	760	3.36341
765	0.7544	765	1.36995
770	0.16184	770	1.1603
775	1.84389	775	0.41102
780	1.20229	780	0.45299
785	1.37632	785	0.51914
790	1.92548	790	1.09831
795	1.31896	795	0.62642
800	0.6029	800	0.34083
805	1.38476	805	0.81316
810	0.52591	810	0.45694
815	0.92044	815	0.67437
820	0.31556	820	0.46514
825	1.38683	825	1.36064
830	0.67099	830	1.43812
835	0.72094	835	1.72324
840	0.53878	840	0.7394
845	1.19009	845	1.21414
850	0.44942	850	1.54243

## Sheet: fig.1d
voltage	current density
1.26585	0
1.16792	16.7021
1.14616	18.3495
1.1244	19.3064
1.10264	19.8819
1.08088	20.3167
1.05912	20.5994
1.03736	20.8055
1.0156	20.9914
0.99384	21.1385
0.97208	21.2841
0	22.5382

## Sheet: fig.1e
	control		DP
temp	PCE	standard deviation	PCE	standard deviation
5	17.9279	1.24987	20.6732	0.60977
10	17.9097	1.26182	20.6853	0.62189
15	17.6558	1.60443	20.7261	0.5702
20	17.6827	1.618	21.0411	0.59318
25	18.8397	0.73676	21.2687	0.85065
30	18.6376	0.76256	19.543	0.63604
35	18.4407	0.82558	18.4303	0.58612
40	18.1399	0.7698	17.7342	0.39414
45	17.8883	0.8484	16.6562	0.21349
50	17.5849	0.83536	15.2855	0.08582
55	17.3411	0.76446	14.5523	0.72427
60	17.0242	0.80477	13.258	0.7133
65	16.8002	0.78466	12.1889	0.78069
70	16.5331	0.7497	11.8641	0.87474
75	16.2271	0.66555	11.2397	0.70961
80	16.0157	0.5798	10.8904	0.57271
85	15.794	0.47229	10.4171	0.35363

## Sheet: fig.2b
time	norm.PCE	standard deviation
0	1	6.91108e-17
1.5	0.7837	0.13466
2.98333	0.70427	0.08932
4.46667	0.67092	0.06743
5.95	0.66681	0.04783
7.43333	0.65166	0.12677
8.9	0.64005	0.21875
10.3833	0.70982	0.17772
11.8667	0.65367	0.19819
13.35	0.5662	0.12584
14.8333	0.49808	0.07045
16.3	0.51692	0.07721
17.7833	0.54438	0.07531
19.2667	0.57432	0.04612
20.75	0.55859	0.05965
22.2167	0.59311	0.08283
23.7	0.63548	0.11616
25.1833	0.63131	0.13573
26.6667	0.56143	0.06865
28.15	0.5764	0.0375
29.6167	0.41694	0.06458
31.1	0.44284	0.08223
32.5833	0.46311	0.07231
34.0667	0.47379	0.07606
35.5333	0.47636	0.06025
37.0167	0.47309	0.0254
38.5167	0.48726	0.05776
39.9833	0.52248	0.04622
41.4667	0.51086	0.02795
42.95	0.51992	0.03681
44.4333	0.40805	0.07667
45.9167	0.41979	0.04418
47.4	0.42078	0.05572
48.8833	0.44192	0.06921
50.35	0.44988	0.07102
51.8333	0.44385	0.04412
53.3167	0.45094	0.02536
54.8	0.46719	0.05247
56.2833	0.51822	0.03734
57.7667	0.49006	0.04629
59.25	0.38611	0.09711
60.7333	0.42646	0.06158
62.2	0.41841	0.06676
63.6833	0.42437	0.05891
65.1667	0.43044	0.06485
66.65	0.42721	0.05157
68.1333	0.45001	0.03996
69.6333	0.45402	0.04676
71.1167	0.4797	0.02771
72.5833	0.47068	0.064
74.0667	0.40193	0.08895
75.55	0.41282	0.06096
77.0333	0.41016	0.06315
78.5	0.40542	0.06736
79.9833	0.42488	0.06483
81.45	0.42507	0.05128
82.9333	0.42784	0.02814
84.4167	0.44982	0.03405
85.9	0.45574	0.07245
87.3667	0.48265	0.03813
88.85	0.40399	0.10723
90.3167	0.41755	0.05506
91.8	0.37879	0.03864
93.2833	0.40855	0.04677
94.75	0.41745	0.04204
96.2333	0.43063	0.04702
97.7	0.43891	0.04134
99.1833	0.4499	0.04631
100.667	0.47804	0.04551
102.133	0.46019	0.05779
103.617	0.38974	0.10718
105.1	0.39164	0.04217
106.567	0.39661	0.03399
108.067	0.40084	0.03222
109.55	0.39292	0.04848
111.05	0.42401	0.03389
112.55	0.43139	0.0364
114.05	0.43949	0.03239
115.533	0.47593	0.03915
117	0.45402	0.04734
118.483	0.36261	0.11895
119.967	0.4066	0.06377
121.45	0.39943	0.02566
122.917	0.4096	0.03394
124.4	0.40715	0.03174
125.883	0.41997	0.04306
127.35	0.4238	0.03069
128.833	0.44344	0.03082
130.317	0.49155	0.03998
131.783	0.44175	0.06012
133.267	0.35067	0.11466
134.75	0.41114	0.06227
136.233	0.40356	0.04703
137.7	0.38719	0.02044
139.183	0.4204	0.04434
140.667	0.41874	0.03369
142.133	0.43119	0.04172
143.617	0.43378	0.02565
145.1	0.46491	0.06115
146.583	0.47617	0.05422
148.05	0.45717	0.04792
149.533	0.4078	0.06101
151.017	0.41181	0.03261
152.5	0.39911	0.03152
153.967	0.41848	0.02842
155.45	0.41255	0.02472
156.933	0.41541	0.0229
158.4	0.44301	0.01848
159.883	0.45695	0.04938
161.367	0.46806	0.05906
162.85	0.44444	0.06926
164.333	0.41129	0.04576
165.8	0.41222	0.03703
167.283	0.41509	0.03245
168.767	0.4218	0.0222
170.25	0.42494	0.02211
171.717	0.43301	0.03085
173.2	0.44071	0.04195
174.683	0.47209	0.05197
176.167	0.4888	0.08224
177.65	0.46284	0.07314
179.15	0.40812	0.07414
180.65	0.41042	0.05075
182.133	0.41732	0.04196
183.617	0.42293	0.03875
185.117	0.42763	0.038
186.6	0.44108	0.04021
188.083	0.45276	0.05883
189.567	0.49461	0.06172
191.05	0.49545	0.0808
192.533	0.43403	0.09588
194.017	0.38408	0.08145
195.517	0.3981	0.05993
197	0.3967	0.04541
198.5	0.41514	0.04074
199.983	0.42587	0.03214
201.467	0.43201	0.03293
202.95	0.41995	0.0507
204.433	0.4577	0.05597
205.917	0.49915	0.09275
207.417	0.42103	0.09782
208.883	0.37189	0.11725
210.367	0.3824	0.03613
211.85	0.40388	0.03606
213.333	0.41432	0.03843
214.8	0.41254	0.04275
216.283	0.4334	0.049
217.767	0.43021	0.07075
219.25	0.48045	0.06328
220.733	0.45977	0.09558
222.2	0.45104	0.06655
223.683	0.37576	0.07983
225.167	0.40386	0.05384
226.65	0.41424	0.03131
228.133	0.42458	0.04267
229.617	0.4241	0.0377
231.083	0.43105	0.04358
232.567	0.44752	0.05134
234.05	0.47841	0.08579
235.517	0.48729	0.08547
237	0.40582	0.11394
238.483	0.31181	0.12906
239.967	0.39352	0.04735
241.45	0.3967	0.04205
242.917	0.4144	0.03595
244.4	0.41787	0.05088
245.883	0.42238	0.05242
247.35	0.44718	0.05132
248.833	0.47678	0.07915
250.317	0.47404	0.09113
251.8	0.46684	0.0671
253.267	0.43611	0.08277
254.75	0.40108	0.0837
256.233	0.4158	0.04139
257.717	0.40933	0.03994
259.2	0.41308	0.03586
260.667	0.40191	0.06186
262.15	0.43656	0.04883
263.633	0.45477	0.07113
265.1	0.45362	0.10893
266.583	0.42741	0.08697
268.067	0.39995	0.15594
269.55	0.35337	0.09927
271.033	0.37743	0.0477
272.5	0.40079	0.02429
273.983	0.40291	0.02697
275.467	0.40353	0.03356
276.95	0.42511	0.03844
278.433	0.42909	0.06059
279.917	0.45141	0.0785
281.383	0.45062	0.06679
282.867	0.39486	0.13066
284.333	0.36915	0.06417
285.817	0.38005	0.05456
287.3	0.37457	0.02215
288.783	0.37424	0.03273
290.267	0.38797	0.03938
291.733	0.40931	0.03636
293.217	0.42969	0.05308
294.7	0.41856	0.06821
296.183	0.4658	0.07269

## Sheet: fig.2c
time	norm.voc	standard deviation
0	1	0
1.5	0.93153	0.03889
2.98333	0.89292	0.03071
4.46667	0.87995	0.03221
5.95	0.88349	0.03089
7.43333	0.91146	0.03916
8.9	0.92421	0.06536
10.3833	0.96337	0.03137
11.8667	0.95709	0.0454
13.35	0.93225	0.05033
14.8333	0.90937	0.03615
16.3	0.88691	0.02768
17.7833	0.87084	0.02164
19.2667	0.86941	0.02824
20.75	0.86297	0.03817
22.2167	0.89401	0.04037
23.7	0.92634	0.04561
25.1833	0.93958	0.04904
26.6667	0.9245	0.0283
28.15	0.90367	0.03784
29.6167	0.81001	0.0883
31.1	0.81041	0.06459
32.5833	0.80171	0.04218
34.0667	0.80297	0.02923
35.5333	0.81069	0.01764
37.0167	0.83728	0.01507
38.5167	0.86669	0.01877
39.9833	0.90391	0.04366
41.4667	0.86442	0.0398
42.95	0.8663	0.04548
44.4333	0.78788	0.1018
45.9167	0.77294	0.05731
47.4	0.74851	0.06052
48.8833	0.75587	0.06281
50.35	0.75889	0.05979
51.8333	0.77505	0.04224
53.3167	0.80395	0.02784
54.8	0.83896	0.04257
56.2833	0.86793	0.03859
57.7667	0.84392	0.06346
59.25	0.77705	0.11366
60.7333	0.78055	0.06318
62.2	0.74793	0.06472
63.6833	0.74196	0.0627
65.1667	0.74343	0.06198
66.65	0.75523	0.04982
68.1333	0.79734	0.04077
69.6333	0.82485	0.04105
71.1167	0.85755	0.02326
72.5833	0.8362	0.07949
74.0667	0.7912	0.1042
75.55	0.7787	0.06498
77.0333	0.75002	0.0615
78.5	0.73376	0.05718
79.9833	0.74363	0.06065
81.45	0.75303	0.04692
82.9333	0.78008	0.03041
84.4167	0.82311	0.02947
85.9	0.85495	0.03853
87.3667	0.84456	0.05546
88.85	0.78716	0.11341
90.3167	0.78986	0.05038
91.8	0.73674	0.0384
93.2833	0.74377	0.03792
94.75	0.74563	0.03768
96.2333	0.76003	0.03571
97.7	0.78706	0.02726
99.1833	0.82423	0.02542
100.667	0.87008	0.00859
102.133	0.82861	0.04986
103.617	0.77852	0.11776
105.1	0.77951	0.04024
106.567	0.75682	0.02748
108.067	0.74636	0.02486
109.55	0.73386	0.0301
111.05	0.75976	0.02676
112.55	0.7862	0.02044
114.05	0.82039	0.01555
115.533	0.86659	0.04127
117	0.8284	0.03821
118.483	0.75831	0.12895
119.967	0.78999	0.04711
121.45	0.76936	0.02491
122.917	0.75907	0.02448
124.4	0.75098	0.02507
125.883	0.76259	0.02372
127.35	0.7827	0.01293
128.833	0.82714	0.03247
130.317	0.87915	0.03055
131.783	0.82223	0.04307
133.267	0.7478	0.12671
134.75	0.80737	0.0435
136.233	0.7822	0.02546
137.7	0.74939	0.03032
139.183	0.76538	0.03204
140.667	0.76403	0.03111
142.133	0.78898	0.02466
143.617	0.82227	0.03489
145.1	0.86086	0.05614
146.583	0.8592	0.03073
148.05	0.82989	0.03633
149.533	0.80959	0.05366
151.017	0.79474	0.02146
152.5	0.76392	0.01044
153.967	0.76722	0.01928
155.45	0.76504	0.01431
156.933	0.78476	0.01805
158.4	0.82579	0.032
159.883	0.86345	0.02554
161.367	0.868	0.04369
162.85	0.83662	0.0439
164.333	0.81574	0.05047
165.8	0.80926	0.02489
167.283	0.78813	0.03847
168.767	0.78531	0.03638
170.25	0.78549	0.032
171.717	0.80302	0.04317
173.2	0.8351	0.03983
174.683	0.87323	0.0592
176.167	0.88813	0.06392
177.65	0.84483	0.04632
179.15	0.8152	0.07374
180.65	0.81274	0.04627
182.133	0.79468	0.04385
183.617	0.78809	0.04832
185.117	0.78875	0.04812
186.6	0.80532	0.05241
188.083	0.83188	0.06658
189.567	0.88214	0.05585
191.05	0.88932	0.07091
192.533	0.84055	0.0439
194.017	0.78883	0.07849
195.517	0.81644	0.03112
197	0.79296	0.04201
198.5	0.79152	0.05591
199.983	0.79457	0.05339
201.467	0.80564	0.05357
202.95	0.8157	0.08159
204.433	0.86359	0.07211
205.917	0.89141	0.07407
207.417	0.82632	0.06034
208.883	0.78535	0.08957
210.367	0.80735	0.06609
211.85	0.8043	0.05346
213.333	0.79399	0.06377
214.8	0.78912	0.06297
216.283	0.80116	0.06949
217.767	0.81983	0.0858
219.25	0.87115	0.07012
220.733	0.88569	0.05791
222.2	0.85754	0.03498
223.683	0.80332	0.05521
225.167	0.83245	0.0501
226.65	0.81971	0.05801
228.133	0.80352	0.07091
229.617	0.79798	0.07099
231.083	0.803	0.0732
232.567	0.8295	0.07512
234.05	0.86333	0.08279
235.517	0.88977	0.07147
237	0.82373	0.07792
238.483	0.74354	0.11467
239.967	0.82786	0.05912
241.45	0.80837	0.07141
242.917	0.80234	0.07151
244.4	0.79184	0.08361
245.883	0.79387	0.0809
247.35	0.82563	0.07759
248.833	0.85998	0.08202
250.317	0.87828	0.0829
251.8	0.87589	0.04204
253.267	0.84546	0.02176
254.75	0.84767	0.05533
256.233	0.82925	0.06306
257.717	0.79849	0.06985
259.2	0.79296	0.07073
260.667	0.78788	0.05792
262.15	0.81797	0.06995
263.633	0.84759	0.07994
265.1	0.86034	0.10386
266.583	0.85765	0.04849
268.067	0.78028	0.16263
269.55	0.7915	0.06638
271.033	0.80491	0.06045
272.5	0.79491	0.05626
273.983	0.78631	0.06274
275.467	0.78341	0.06822
276.95	0.80688	0.07226
278.433	0.83239	0.07315
279.917	0.86556	0.07863
281.383	0.87299	0.05645
282.867	0.79186	0.13088
284.333	0.81324	0.02402
285.817	0.80499	0.03161
287.3	0.77636	0.04936
288.783	0.76557	0.05659
290.267	0.77165	0.05112
291.733	0.79539	0.05869
293.217	0.8245	0.06935
294.7	0.8425	0.07401
296.183	0.88155	0.07103

## Sheet: fig.2d
time	norm.jsc	standard deviation
0	1	0
1.5	0.93153	0.03889
2.98333	0.89292	0.03071
4.46667	0.87995	0.03221
5.95	0.88349	0.03089
7.43333	0.91146	0.03916
8.9	0.92421	0.06536
10.3833	0.96337	0.03137
11.8667	0.95709	0.0454
13.35	0.93225	0.05033
14.8333	0.90937	0.03615
16.3	0.88691	0.02768
17.7833	0.87084	0.02164
19.2667	0.86941	0.02824
20.75	0.86297	0.03817
22.2167	0.89401	0.04037
23.7	0.92634	0.04561
25.1833	0.93958	0.04904
26.6667	0.9245	0.0283
28.15	0.90367	0.03784
29.6167	0.81001	0.0883
31.1	0.81041	0.06459
32.5833	0.80171	0.04218
34.0667	0.80297	0.02923
35.5333	0.81069	0.01764
37.0167	0.83728	0.01507
38.5167	0.86669	0.01877
39.9833	0.90391	0.04366
41.4667	0.86442	0.0398
42.95	0.8663	0.04548
44.4333	0.78788	0.1018
45.9167	0.77294	0.05731
47.4	0.74851	0.06052
48.8833	0.75587	0.06281
50.35	0.75889	0.05979
51.8333	0.77505	0.04224
53.3167	0.80395	0.02784
54.8	0.83896	0.04257
56.2833	0.86793	0.03859
57.7667	0.84392	0.06346
59.25	0.77705	0.11366
60.7333	0.78055	0.06318
62.2	0.74793	0.06472
63.6833	0.74196	0.0627
65.1667	0.74343	0.06198
66.65	0.75523	0.04982
68.1333	0.79734	0.04077
69.6333	0.82485	0.04105
71.1167	0.85755	0.02326
72.5833	0.8362	0.07949
74.0667	0.7912	0.1042
75.55	0.7787	0.06498
77.0333	0.75002	0.0615
78.5	0.73376	0.05718
79.9833	0.74363	0.06065
81.45	0.75303	0.04692
82.9333	0.78008	0.03041
84.4167	0.82311	0.02947
85.9	0.85495	0.03853
87.3667	0.84456	0.05546
88.85	0.78716	0.11341
90.3167	0.78986	0.05038
91.8	0.73674	0.0384
93.2833	0.74377	0.03792
94.75	0.74563	0.03768
96.2333	0.76003	0.03571
97.7	0.78706	0.02726
99.1833	0.82423	0.02542
100.667	0.87008	0.00859
102.133	0.82861	0.04986
103.617	0.77852	0.11776
105.1	0.77951	0.04024
106.567	0.75682	0.02748
108.067	0.74636	0.02486
109.55	0.73386	0.0301
111.05	0.75976	0.02676
112.55	0.7862	0.02044
114.05	0.82039	0.01555
115.533	0.86659	0.04127
117	0.8284	0.03821
118.483	0.75831	0.12895
119.967	0.78999	0.04711
121.45	0.76936	0.02491
122.917	0.75907	0.02448
124.4	0.75098	0.02507
125.883	0.76259	0.02372
127.35	0.7827	0.01293
128.833	0.82714	0.03247
130.317	0.87915	0.03055
131.783	0.82223	0.04307
133.267	0.7478	0.12671
134.75	0.80737	0.0435
136.233	0.7822	0.02546
137.7	0.74939	0.03032
139.183	0.76538	0.03204
140.667	0.76403	0.03111
142.133	0.78898	0.02466
143.617	0.82227	0.03489
145.1	0.86086	0.05614
146.583	0.8592	0.03073
148.05	0.82989	0.03633
149.533	0.80959	0.05366
151.017	0.79474	0.02146
152.5	0.76392	0.01044
153.967	0.76722	0.01928
155.45	0.76504	0.01431
156.933	0.78476	0.01805
158.4	0.82579	0.032
159.883	0.86345	0.02554
161.367	0.868	0.04369
162.85	0.83662	0.0439
164.333	0.81574	0.05047
165.8	0.80926	0.02489
167.283	0.78813	0.03847
168.767	0.78531	0.03638
170.25	0.78549	0.032
171.717	0.80302	0.04317
173.2	0.8351	0.03983
174.683	0.87323	0.0592
176.167	0.88813	0.06392
177.65	0.84483	0.04632
179.15	0.8152	0.07374
180.65	0.81274	0.04627
182.133	0.79468	0.04385
183.617	0.78809	0.04832
185.117	0.78875	0.04812
186.6	0.80532	0.05241
188.083	0.83188	0.06658
189.567	0.88214	0.05585
191.05	0.88932	0.07091
192.533	0.84055	0.0439
194.017	0.78883	0.07849
195.517	0.81644	0.03112
197	0.79296	0.04201
198.5	0.79152	0.05591
199.983	0.79457	0.05339
201.467	0.80564	0.05357
202.95	0.8157	0.08159
204.433	0.86359	0.07211
205.917	0.89141	0.07407
207.417	0.82632	0.06034
208.883	0.78535	0.08957
210.367	0.80735	0.06609
211.85	0.8043	0.05346
213.333	0.79399	0.06377
214.8	0.78912	0.06297
216.283	0.80116	0.06949
217.767	0.81983	0.0858
219.25	0.87115	0.07012
220.733	0.88569	0.05791
222.2	0.85754	0.03498
223.683	0.80332	0.05521
225.167	0.83245	0.0501
226.65	0.81971	0.05801
228.133	0.80352	0.07091
229.617	0.79798	0.07099
231.083	0.803	0.0732
232.567	0.8295	0.07512
234.05	0.86333	0.08279
235.517	0.88977	0.07147
237	0.82373	0.07792
238.483	0.74354	0.11467
239.967	0.82786	0.05912
241.45	0.80837	0.07141
242.917	0.80234	0.07151
244.4	0.79184	0.08361
245.883	0.79387	0.0809
247.35	0.82563	0.07759
248.833	0.85998	0.08202
250.317	0.87828	0.0829
251.8	0.87589	0.04204
253.267	0.84546	0.02176
254.75	0.84767	0.05533
256.233	0.82925	0.06306
257.717	0.79849	0.06985
259.2	0.79296	0.07073
260.667	0.78788	0.05792
262.15	0.81797	0.06995
263.633	0.84759	0.07994
265.1	0.86034	0.10386
266.583	0.85765	0.04849
268.067	0.78028	0.16263
269.55	0.7915	0.06638
271.033	0.80491	0.06045
272.5	0.79491	0.05626
273.983	0.78631	0.06274
275.467	0.78341	0.06822
276.95	0.80688	0.07226
278.433	0.83239	0.07315
279.917	0.86556	0.07863
281.383	0.87299	0.05645
282.867	0.79186	0.13088
284.333	0.81324	0.02402
285.817	0.80499	0.03161
287.3	0.77636	0.04936
288.783	0.76557	0.05659
290.267	0.77165	0.05112
291.733	0.79539	0.05869
293.217	0.8245	0.06935
294.7	0.8425	0.07401
296.183	0.88155	0.07103

## Sheet: fig.2e
time	norm.FF	standard deviation
0	0.9909	0.0184
1.5	0.98716	0.01003
2.98333	0.97343	0.02801
4.46667	0.95332	0.03308
5.95	0.94016	0.03206
7.43333	0.93165	0.02877
8.9	0.91384	0.03505
10.3833	0.90467	0.04578
11.8667	0.89122	0.04716
13.35	0.87645	0.03576
14.8333	0.86039	0.02758
16.3	0.88078	0.03859
17.7833	0.8955	0.0429
19.2667	0.90451	0.04441
20.75	0.90381	0.04449
22.2167	0.9146	0.03832
23.7	0.92014	0.01762
25.1833	0.91017	0.0041
26.6667	0.90075	0.01505
28.15	0.89055	0.02124
29.6167	0.86549	0.03787
31.1	0.88767	0.04287
32.5833	0.90925	0.0372
34.0667	0.92054	0.04027
35.5333	0.92176	0.04123
37.0167	0.93497	0.03389
38.5167	0.93679	0.02429
39.9833	0.92679	0.01391
41.4667	0.92021	0.0173
42.95	0.92102	0.02008
44.4333	0.89541	0.03371
45.9167	0.90987	0.03959
47.4	0.9201	0.04392
48.8833	0.92506	0.04103
50.35	0.92556	0.04192
51.8333	0.93643	0.03426
53.3167	0.93842	0.02491
54.8	0.92618	0.02198
56.2833	0.92188	0.01766
57.7667	0.923	0.02703
59.25	0.89277	0.02571
60.7333	0.91165	0.03507
62.2	0.91834	0.04141
63.6833	0.92116	0.03773
65.1667	0.92653	0.04344
66.65	0.93459	0.03896
68.1333	0.93518	0.03175
69.6333	0.92311	0.02567
71.1167	0.91236	0.02238
72.5833	0.9173	0.02526
74.0667	0.88787	0.02892
75.55	0.90638	0.03019
77.0333	0.91189	0.04387
78.5	0.91252	0.04176
79.9833	0.91911	0.04328
81.45	0.92176	0.03708
82.9333	0.92892	0.02905
84.4167	0.91816	0.02341
85.9	0.90485	0.02378
87.3667	0.91394	0.02752
88.85	0.87846	0.03332
90.3167	0.89972	0.02895
91.8	0.90366	0.03993
93.2833	0.90837	0.04303
94.75	0.91322	0.04227
96.2333	0.91604	0.03976
97.7	0.9236	0.03126
99.1833	0.91679	0.02479
100.667	0.90448	0.0219
102.133	0.90531	0.03201
103.617	0.87046	0.03341
105.1	0.89278	0.03142
106.567	0.90012	0.03888
108.067	0.90316	0.04056
109.55	0.90507	0.04253
111.05	0.90916	0.0392
112.55	0.91656	0.03278
114.05	0.91074	0.02913
115.533	0.89816	0.02443
117	0.90019	0.03668
118.483	0.86313	0.03375
119.967	0.88563	0.03293
121.45	0.89359	0.03476
122.917	0.89792	0.03791
124.4	0.89854	0.04064
125.883	0.90296	0.03933
127.35	0.90786	0.03079
128.833	0.90416	0.02458
130.317	0.89362	0.02682
131.783	0.89032	0.03634
133.267	0.86019	0.0342
134.75	0.87503	0.03133
136.233	0.88476	0.0335
137.7	0.89068	0.03777
139.183	0.8935	0.03913
140.667	0.89799	0.03921
142.133	0.90355	0.03173
143.617	0.89768	0.02233
145.1	0.88639	0.02671
146.583	0.88313	0.0352
148.05	0.8903	0.04488
149.533	0.86318	0.03176
151.017	0.8801	0.03083
152.5	0.88393	0.03826
153.967	0.88954	0.03872
155.45	0.89076	0.03735
156.933	0.89702	0.02873
158.4	0.89639	0.02175
159.883	0.88351	0.02638
161.367	0.87489	0.03764
162.85	0.89508	0.06157
164.333	0.85424	0.03712
165.8	0.87255	0.0301
167.283	0.8792	0.03548
168.767	0.88401	0.03937
170.25	0.88388	0.0428
171.717	0.88993	0.0338
173.2	0.89096	0.02601
174.683	0.87744	0.02527
176.167	0.86604	0.03294
177.65	0.88337	0.04914
179.15	0.84889	0.03947
180.65	0.86262	0.02963
182.133	0.87175	0.03568
183.617	0.87738	0.04143
185.117	0.87601	0.04543
186.6	0.88479	0.03505
188.083	0.88439	0.02888
189.567	0.8738	0.02693
191.05	0.86085	0.03106
192.533	0.86974	0.04561
194.017	0.8377	0.0381
195.517	0.8556	0.02957
197	0.86248	0.04017
198.5	0.86839	0.04318
199.983	0.87139	0.04731
201.467	0.87444	0.0437
202.95	0.87887	0.03058
204.433	0.87031	0.02425
205.917	0.85729	0.03197
207.417	0.86193	0.04065
208.883	0.82912	0.03981
210.367	0.84228	0.03335
211.85	0.85694	0.04527
213.333	0.85872	0.05067
214.8	0.86387	0.05255
216.283	0.86744	0.04838
217.767	0.8709	0.03962
219.25	0.86683	0.03
220.733	0.8508	0.0351
222.2	0.85259	0.0415
223.683	0.82817	0.04144
225.167	0.83404	0.03917
226.65	0.84486	0.05186
228.133	0.85297	0.05613
229.617	0.85339	0.05821
231.083	0.85927	0.05776
232.567	0.86195	0.04286
234.05	0.85723	0.03399
235.517	0.84715	0.0341
237	0.84181	0.03765
238.483	0.81677	0.04178
239.967	0.82734	0.03828
241.45	0.8354	0.05605
242.917	0.84449	0.06177
244.4	0.84563	0.06201
245.883	0.84984	0.06203
247.35	0.85632	0.04516
248.833	0.85412	0.03603
250.317	0.8433	0.03426
251.8	0.83696	0.0387
253.267	0.83066	0.03821
254.75	0.81561	0.04324
256.233	0.8252	0.05565
257.717	0.83702	0.06575
259.2	0.84295	0.06278
260.667	0.84583	0.0635
262.15	0.85498	0.04936
263.633	0.85317	0.03361
265.1	0.84056	0.03595
266.583	0.83083	0.03657
268.067	0.83239	0.03917
269.55	0.80881	0.04735
271.033	0.82231	0.05126
272.5	0.83388	0.05885
273.983	0.83998	0.05847
275.467	0.84222	0.057
276.95	0.85104	0.04446
278.433	0.85084	0.03416
279.917	0.8395	0.03142
281.383	0.82753	0.03915
282.867	0.82862	0.04136
284.333	0.80437	0.04714
285.817	0.81707	0.04538
287.3	0.83067	0.05783
288.783	0.83823	0.05296
290.267	0.84214	0.05203
291.733	0.84971	0.04298
293.217	0.85137	0.03047
294.7	0.83803	0.02781
296.183	0.82607	0.03483

## Sheet: fig.3c
control		DP
time	peak positon	time	peak position
0	745.235	0	746.16
2.326	745.265	2.3873	746.173
4.652	745.357	4.7746	746.251
6.978	745.436	7.1619	746.253
9.304	745.514	9.5492	746.469
11.63	745.533	11.9365	746.249
13.956	745.596	14.3238	746.349
16.282	745.623	16.7111	746.617
18.608	745.642	19.0984	746.393
20.934	745.656	21.4857	746.622
23.26	745.683	23.873	746.678
25.586	745.732	26.2603	746.575
27.912	745.769	28.6476	746.58
30.238	745.808	31.0349	746.619
32.564	745.892	33.4222	746.797
34.89	745.936	35.8095	746.62
37.216	745.979	38.1968	746.825
39.542	745.998	40.5841	746.703
41.868	746.02	42.9714	746.735
44.194	746.046	45.3587	746.761
46.52	746.113	47.746	746.789
48.846	746.148	50.1333	746.955
51.172	746.205	52.5206	747.053
53.498	746.26	54.9079	746.741
55.824	746.281	57.2952	746.884
58.15	746.321	59.6825	747.012
60.476	746.338	62.0698	746.86
62.802	746.355	64.4571	747.132
65.128	746.348	66.8444	747.06
67.454	746.382	69.2317	746.959
69.78	746.377	71.619	747.044
72.106	746.396	74.0063	746.975
74.432	746.406	76.3936	747.139
76.758	746.439	78.7809	746.926
79.084	746.419	81.1682	746.947
81.41	746.385	83.5555	747.004
83.736	746.417	85.9428	747.087
86.062	746.382	88.3301	746.941
88.388	746.39	90.7174	746.925
90.714	746.383	93.1047	746.941
93.04	746.367	95.492	747.133
95.366	746.34	97.8793	746.879
97.692	746.354	100.267	747.069
100.018	746.348	102.654	747.048
102.344	746.333	105.041	747.059
104.67	746.308	107.428	746.965
106.996	746.271	109.816	746.928
109.322	746.246	112.203	747.02
111.648	746.206	114.59	746.745
113.974	746.173	116.978	746.936
116.3	746.195	119.365	746.655
118.626	746.164	121.752	746.83
120.952	746.149	124.14	746.771
123.278	746.093	126.527	746.748
125.604	746.031	128.914	746.69
127.93	746.037	131.302	746.643
130.256	746.014	133.689	746.449
132.582	745.972	136.076	746.31
134.908	745.93	138.463	746.591
137.234	745.92	140.851	746.576
139.56	745.836	143.238	746.432
141.886	745.873	145.625	746.487
144.212	745.778	148.013	746.252
146.538	745.76	150.4	746.442
148.864	745.726	152.787	746.326
151.19	745.853	155.174	746.254
153.516	745.686	157.562	746.31
155.842	745.626	159.949	746.228
158.168	745.63	162.336	746.201
160.494	745.57	164.724	746.186
162.82	745.668	167.111	746.162
165.146	745.502	169.498	746.105
167.472	745.5	171.886	746.035
169.798	745.565	174.273	746.069
172.124	745.421	176.66	745.938
174.45	745.374	179.048	745.773
176.776	745.493	181.435	745.915
179.102	745.386	183.822	745.901
181.428	745.245	186.209	745.829
183.754	745.344	188.597	745.811
186.08	745.343	190.984	745.607
188.406	745.243	193.371	745.73
190.732	745.211	195.759	745.697
193.058	745.218	198.146	745.648
195.384	745.172	200.533	745.582
197.71	745.154	202.921	745.568
200.036	745.093	205.308	745.566
202.362	745.041	207.695	745.51
204.688	744.949	210.082	745.468
207.014	744.991	212.47	745.365
209.34	744.842	214.857	745.178
211.666	744.895	217.244	745.296
213.992	744.759	219.632	745.347
216.318	744.873	222.019	745.288
218.644	744.856	224.406	745.206
220.97	744.803	226.793	745.159
223.296	744.746	229.181	745.203
225.622	744.666	231.568	745.11
227.948	744.677	233.955	745.039
230.274	744.653	236.343	744.829
232.6	744.57	238.73	744.76
234.926	744.601	241.117	744.69
237.252	744.533	243.505	744.658
239.578	744.538	245.892	744.971
241.904	744.512	248.279	744.974
244.23	744.485	250.667	744.612
246.556	744.397	253.054	744.848
248.882	744.344	255.441	744.502
251.208	744.314	257.828	744.783
253.534	744.274	260.216	744.538
255.86	744.253	262.603	744.393
258.186	744.228	264.99	744.8
260.512	744.047	267.378	744.458
262.838	744.131	269.765	744.717
265.164	744.118	272.152	744.344
267.49	744.107	274.539	744.421
269.816	744.05	276.927	744.403
272.142	743.963	279.314	744.311
274.468	743.951	281.701	744.208
276.794	743.923	284.089	744.309
279.12	743.894	286.476	744.274
281.446	743.888	288.863	744.383
283.772	743.821	291.251	744.437
286.098	743.807	293.638	744.163
288.424	743.79	296.025	744.42
290.75	743.811	298.413	744.041
293.076	743.716	300.8	744.179
295.402	743.707	303.187	743.995
297.728	743.718	305.574	744.006
300.054	743.675	307.962	744.287
302.38	743.662	310.349	744.365
304.706	743.622	312.736	743.883
307.032	743.611	315.124	744.043
309.358	743.561	317.511	744.22
311.684	743.535	319.898	743.837
314.01	743.538	322.286	743.897
316.336	743.415	324.673	743.968
318.662	743.449	327.06	743.861
320.988	743.442	329.447	744.184
323.314	743.425	331.835	744.137
325.64	743.349	334.222	744.177
327.966	743.344	336.609	743.76
330.292	743.316	338.997	743.938
332.618	743.376	341.384	744.064
334.944	743.341	343.771	744.15
337.27	743.292	346.159	743.813
339.596	743.285	348.546	743.718
341.922	743.273	350.933	743.743
344.248	743.265	353.32	743.762
346.574	743.228	355.708	743.782
348.9	743	358.095	743.722
351.226	743.242	360.482	744.01
353.552	743.166	362.87	743.754
355.878	743.165	365.257	743.714
358.204	743.169	367.644	743.998
360.53	743.115	370.031	743.626
362.856	743.159	372.419	743.834
365.182	743.096	374.806	743.678
367.508	743.119	377.193	743.601
369.834	742.956	379.581	743.584
372.16	743.085	381.968	743.78
374.486	743.134	384.355	743.604
376.812	743.005	386.743	743.406
379.138	743.033	389.13	743.809
381.464	743.03	391.517	743.514
383.79	742.968	393.904	743.485
386.116	743.04	396.292	743.522
388.442	742.943	398.679	743.497
390.768	742.972	401.066	743.507
393.094	742.816	403.454	743.363
395.42	743.003	405.841	743.572
397.746	742.933	408.228	743.699
400.072	742.972	410.616	743.388
402.398	742.9	413.003	743.558
404.724	742.89	415.39	743.278
407.05	742.856	417.777	743.466
409.376	742.841	420.165	743.542
411.702	742.882	422.552	743.44
414.028	742.832	424.939	743.406
416.354	742.8	427.327	743.718
418.68	742.636	429.714	743.32
421.006	742.782	432.101	743.657
423.332	742.815	434.489	743.24
425.658	742.781	436.876	743.324
427.984	742.8	439.263	743.337
430.31	742.75	441.651	743.522
432.636	742.681	444.038	743.272
434.962	742.773	446.425	743.678
437.288	742.652	448.812	743.305
439.614	742.675	451.2	743.404
441.94	742.645	453.587	743.322
444.266	742.703	455.974	743.388
446.592	742.706	458.362	743.739
448.918	742.711	460.749	743.189
451.244	742.682	463.136	743.41
453.57	742.64	465.524	743.486
455.896	742.632	467.911	743.224
458.222	742.653	470.298	743.209
460.548	742.577	472.685	743.409
462.874	742.579	475.073	743.479
465.2	742.612	477.46	743.197
467.526	742.553	479.847	743.377
469.852	742.59	482.235	743.287
472.178	742.324	484.622	743.239
474.504	742.53	487.009	743.472
476.83	742.53	489.397	743.339
479.156	742.427	491.784	743.285
481.482	742.504	494.171	743.325
483.808	742.454	496.558	743.147
486.134	742.329	498.946	743.188
488.46	742.471	501.333	743.566
490.786	742.455	503.72	743.354
493.112	742.38	506.108	743.296
495.438	742.461	508.495	743.228
497.764	742.434	510.882	743.491
500.09	742.406	513.269	743.316
502.416	742.421	515.657	743.353
504.742	742.374	518.044	743.376
507.068	742.408	520.431	743.284
509.394	742.462	522.819	743.193
511.72	742.366	525.206	743.43
514.046	742.372	527.593	743.272
516.372	742.25	529.981	743.412
518.698	742.421	532.368	743.445
521.024	742.391	534.755	743.257
523.35	742.41	537.143	743.638
525.676	742.205	539.53	743.383
528.002	742.351	541.917	743.701
530.328	742.431	544.304	743.217
532.654	742.397	546.692	743.349
534.98	742.358	549.079	743.508
537.306	742.345	551.466	743.878
539.632	742.187	553.854	743.496
541.958	742.157	556.241	743.572
544.284	742.338	558.628	743.28
546.61	742.364	561.015	743.262
548.936	742.423	563.403	743.338
551.262	742.341	565.79	743.489
553.588	742.114	568.177	743.375
555.914	742.325	570.565	743.234
558.24	742.3	572.952	743.221
560.566	742.34	575.339	743.317
562.892	742.38	577.727	743.274
565.218	742.307	580.114	743.426
567.544	742.067	582.501	743.371
569.87	742.099	584.889	743.07
572.196	742.307	587.276	743.321
574.522	742.278	589.663	743.484
576.848	742.237	592.05	743.401
579.174	742.29	594.438	743.257
581.5	742.295	596.825	743.421
583.826	742.28	599.212	743.249
586.152	742.219	601.6	743.599
588.478	742.214	603.987	743.237
590.804	742.325	606.374	743.303
593.13	742.078	608.761	743.442
595.456	742.297	611.149	743.254
597.782	742.24	613.536	743.585
600.108	742.247	615.923	743.429
602.434	742.315	618.311	743.477
604.76	742.019	620.698	743.33
607.086	742.226	623.085	743.237
609.412	742.063	625.473	743.318
611.738	742.175	627.86	743.556
614.064	742.191	630.247	743.356
616.39	742.068	632.635	743.339
618.716	742.228	635.022	743.267
621.042	742.275	637.409	743.466
623.368	742.231	639.796	743.28
625.694	742.258	642.184	743.199
628.02	742.033	644.571	743.22
630.346	742.248	646.958	743.177
632.672	742.208	649.346	743.29
634.998	742.297	651.733	743.377
637.324	742.242	654.12	743.196
639.65	742.288	656.508	743.366
641.976	742.294	658.895	743.577
644.302	742.344	661.282	743.621
646.628	742.343	663.669	743.369
648.954	742.354	666.057	743.379
651.28	742.418	668.444	743.274
653.606	742.382	670.831	743.468
655.932	742.404	673.219	743.375
658.258	742.228	675.606	743.971
660.584	742.476	677.993	743.8
662.91	742.448	680.38	743.581
665.236	742.454	682.768	743.76
667.562	742.504	685.155	743.768
669.888	742.505	687.542	743.822
672.214	742.57	689.93	743.683
674.54	742.589	692.317	743.71
676.866	742.612	694.704	743.791
679.192	742.599	697.092	743.777
681.518	742.68	699.479	744.128
683.844	742.688	701.866	743.893
686.17	742.67	704.254	743.819
688.496	742.768	706.641	743.818
690.822	742.733	709.028	744.022
693.148	742.776	711.415	743.922
695.474	742.83	713.803	743.85
697.8	742.89	716.19	743.847
700.126	742.894	718.577	743.919
702.452	742.893	720.965	744.106
704.778	742.921	723.352	744.049
707.104	742.953	725.739	744.042
709.43	743.022	728.126	744.296
711.756	743.052	730.514	744.114
714.082	743.084	732.901	744.432
716.408	743.06	735.288	744.079
718.734	743.122	737.676	744.669
721.06	743.141	740.063	744.242
723.386	743.141	742.45	744.364
725.712	743.195	744.838	744.399
728.038	743.229	747.225	744.242
730.364	743.271	749.612	744.714
732.69	743.321	752	744.796
735.016	743.342	754.387	744.302
737.342	743.326	756.774	744.75
739.668	743.376	759.161	744.478
741.994	743.229	761.549	744.412
744.32	743.409	763.936	744.68
746.646	743.477	766.323	744.716
748.972	743.515	768.711	744.445
751.298	743.596	771.098	744.659
753.624	743.572	773.485	744.553
755.95	743.632	775.872	744.678
758.276	743.609	778.26	744.713
760.602	743.691	780.647	744.735
762.928	743.701	783.034	744.798
765.254	743.749	785.422	745.018
767.58	743.799	787.809	745.104
769.906	743.838	790.196	744.788
772.232	743.89	792.584	744.957
774.558	743.927	794.971	744.934
776.884	743.967	797.358	744.925
779.21	743.976	799.745	745.037
781.536	744.058	802.133	745.058
783.862	744.043	804.52	745.312
786.188	744.064	806.907	745.477
788.514	744.132	809.295	745.342
790.84	744.143	811.682	745.496
793.166	744.188	814.069	745.331
795.492	744.224	816.457	745.457
797.818	744.242	818.844	745.563
800.144	744.307	821.231	745.642
802.47	744.347	823.619	745.405
804.796	744.373	826.006	745.361
807.122	744.265	828.393	745.63
809.448	744.435	830.78	745.814
811.774	744.328	833.168	745.858
814.1	744.412	835.555	745.803
816.426	744.582	837.942	745.766
818.752	744.444	840.33	745.643
821.078	744.608	842.717	745.92
823.404	744.543	845.104	746.029
825.73	744.589	847.491	745.988
828.056	744.666	849.879	746.015
830.382	744.616	852.266	745.905
832.708	744.688	854.653	745.92
835.034	744.879	857.041	746.164
837.36	744.802	859.428	746.1
839.686	744.952	861.815	746.291
842.012	744.986	864.203	746.209
844.338	744.872	866.59	746.267
846.664	744.906	868.977	746.32
848.99	744.917	871.365	746.417
851.316	745.113	873.752	746.35
853.642	745.166	876.139	746.487
855.968	745.23	878.526	746.484
858.294	745.126	880.914	746.555
860.62	745.177	883.301	746.614
862.946	745.172	885.688	746.561
865.272	745.215	888.076	746.552
867.598	745.254	890.463	746.689
869.924	745.286	892.85	746.669
872.25	745.333	895.237	746.501
874.576	745.4	897.625	746.551
876.902	745.444	900.012	746.894
879.228	745.468
881.554	745.514
883.88	745.558
886.206	745.607
888.532	745.632
890.858	745.648
893.184	745.705
895.51	745.746
897.836	745.758
900.162	745.808

## Sheet: fig.3d
control		DP
time	defect density	time	defect density
0	2.0848e+17	0	1.92503e+17
83.736	2.46513e+17	85.9428	2.35264e+17
593.13	2.51043e+17	584.889	2.27913e+17

[truncated: 35 more sheets: fig.4c, fig.4d, fig.4e, fig.5a, fig.5b, fig.5c, fig.s1a, fig.s1b, fig.s1c, fig.s2, fig.S5, fig.s6, fig.s7, fig.s8, fig.s9, fig.s11, fig.s12, fig.s13, fig.s14, fig.s15 …]
